# Supplementary material for: Effect of irrigation with treated wastewater on bermudagrass (Cynodon dactylon (L.) Pers.) production and soil characteristics and estimation of plant nutritional input
Source: PLoS One. 2022 Jul 15;17(7):e0271481. doi: 10.1371/journal.pone.0271481 (PMC9286233; doi:10.1371/journal.pone.0271481)
Supplement: S1 Table — (XLSX) [file pone.0271481.s003.xlsx]

## Sheet: TS1
Table S1. Main dataset of climate data in the experimental site.
Year	T max (°C)	T min (°C)	Total rainfall (mm)
2016
January	15.13	5.34	47.8
February	17.05	6.57	50.8
March	16.58	7.74	84.8
April	23.57	8.79	25.6
May	25.53	10.72	24.2
June	30.54	15.98	26.4
July	34.07	18.73	0
August	33.07	18.57	11.2
September	29.11	15.71	32.8
October	23.72	14,97	44.8
November	18.63	9.51	122.6
December	15.62	6.36	23.6
2017
January	12.19	2.22	179.8
February	16.02	5.58	87.8
March	19.26	5.5	7.9
April	21.26	7.06	43.8
May	27.08	11,99	0
June	32.7	16.34	12.4
July	34.24	18.48	9.8
August	27.26	20.61	0
September	28.56	14.95	45
October	25.76	12.19	6.2
November	18.59	8.04	86.2
December	14.27	3.95	34.52
2018
January	15.64	6.05	57.11
February	13.05	4.38	145.6
March	17.39	7.9	57
April	23.01	8.18	21.2
May	26.34	12	33.2
June	30.21	15.64	47.6
July	35.14	18.52	0
August	32.12	18.73	52.01
September	30.34	17.29	59.11
October	25.07	13.29	154.21
November	19.63	9.65	227.01
December	15.89	5.37	50.71
