# Supplementary material for: Effect of irrigation with treated wastewater on bermudagrass (Cynodon dactylon (L.) Pers.) production and soil characteristics and estimation of plant nutritional input
Source: PLoS One. 2022 Jul 15;17(7):e0271481. doi: 10.1371/journal.pone.0271481 (PMC9286233; doi:10.1371/journal.pone.0271481)
Supplement: S2 Table — (XLS) [file pone.0271481.s004.xls]

## Sheet: TS2
Table S2. Main average dataset of the TWW chemical and microbiological parameters of the giant reed-planted unit (HSSF CW) for the analyses.
Year	pH		DO (mg L-1)		Ecw (μS cm-1)		TSS (mg L-1)		BOD5 (mg L-1)		COD (mg L-1)		TKN (mg L-1)		TP (mg L-1)		TC (CFU 100 ml-1)		FC (CFU 100 ml-1)		FS (CFU 100 ml-1)		E. coli (CFU 100 ml-1)
2016
	Inflow	Outflow	Inflow	Outflow	Inflow	Outflow	Inflow	Outflow	Inflow	Outflow	Inflow	Outflow	Inflow	Outflow	Inflow	Outflow	Inflow	Outflow	Inflow	Outflow	Inflow	Outflow	Inflow	Outflow
March	7.1	6.8	1.1	0.9	534.2	634.2	55.1	32.7	41.3	18.3	68.9	25.9	19.8	11.9	7.9	5.1	31450	2789	19679	2010	10567	3013	889	181
April	7.2	7.1	1.1	0.8	411.2	543.3	52.4	27.31	35.5	14.1	73.5	20.1	22.1	13.9	7.6	4.6	25670	2566	20344	2876	10234	2898	1020	106
May	7.2	7.1	1.2	1.1	378.9	434.2	43.2	12.3	40.2	16.3	66.7	19.2	21.3	11.6	7.4	4.3	32000	2677	18777	1324	9871	1567	1360	98
June	7.3	7.1	1.6	1.2	611.2	710.2	34.5	7.8	37.4	14.5	52.3	19.3	19.8	10.8	7.8	4.6	27034	2899	19565	1234	10234	2013	1030	85
July	6.8	7.4	1.2	0.9	487.4	567.2	30.5	7	33.2	12.1	49.7	17.3	20.3	9.8	7.9	4.7	32444	1988	20342	2231	8987	1436	960	72
August	7.3	7.3	1.5	1.2	503.4	569.2	28.9	8	32.1	13.2	47.1	17.8	16.5	7.8	7.9	4.3	25666	1877	21345	1787	8345	1231	759	65
September	6.8	7.2	1.2	1.1	544.3	603.4	30.3	9	35.2	12.5	50.2	18.4	17.8	8.7	8.2	4.5	21899	2011	19876	1789	7566	1198	870	92
October	7.1	7.5	1.2	0.9	645.3	689.9	33.4	11.2	36.3	13.2	55.6	19.2	21.3	10.6	8.2	4.8	28777	2233	16534	2456	8765	1234	810	97
2017
	Inflow	Outflow	Inflow	Outflow	Inflow	Outflow	Inflow	Outflow	Inflow	Outflow	Inflow	Outflow	Inflow	Outflow	Inflow	Outflow	Inflow	Outflow	Inflow	Outflow	Inflow	Outflow	Inflow	Outflow
March	6.8	6.8	1.7	1.4	492.2	567.6	65.5	13.2	42.6	18.3	67.4	19.3	22.4	11.4	8.6	5.3	31000	2788	22455	3125	12341	2565	1320	145
April	6.9	6.3	1.3	0.9	531.3	614.7	59.5	12.3	40.2	18.1	62.2	21.3	18.4	8.8	8.7	5.2	25677	3100	20342	3452	11234	2345	1223	125
May	7.1	6.5	1.6	1.1	550.4	634.4	56.4	7.2	37.3	13.8	53.5	20.4	18.5	8.4	8.6	4.7	25677	3566	18678	1234	10567	1678	1289	95
June	7.2	6.3	1.7	1.4	610.1	745.3	43.6	9.2	29.8	13.2	52.5	22.3	21.2	10.3	8.8	4.7	28777	2999	16543	1234	8799	1765	1310	138
July	7.3	6.6	1.5	1.2	501.2	612.4	44.4	7.1	29.1	10.3	48.2	16.4	21.4	9.8	8.8	4.6	31455	1994	17342	1281	9675	2345	1550	198
August	7.1	6.8	1.2	0.9	480.1	599.8	37.4	8.3	28.7	9.5	50.1	15.8	25.8	12.4	8.4	4.4	32455	1877	18654	2345	7865	1089	1100	230
September	7.1	7.3	1.6	1.2	578.3	611.2	33.2	13.2	29.2	11.2	46.8	15.2	26.1	12.1	8.8	4.8	26777	2344	20342	3567	8123	1752	720	174
October	6.9	7.8	1.2	0.9	691.4	678.4	30.2	14.3	27.8	10.2	51.3	15.3	24.6	13.2	8.7	5.5	18999	2899	17876	3345	8765	1234	1020	192
2018
	Inflow	Outflow	Inflow	Outflow	Inflow	Outflow	Inflow	Outflow	Inflow	Outflow	Inflow	Outflow	Inflow	Outflow	Inflow	Outflow	Inflow	Outflow	Inflow	Outflow	Inflow	Outflow	Inflow	Outflow
March	7.2	6.5	1.4	1.1	612.3	682.3	45.6	15.6	26.7	10.3	66.8	19.2	19.7	9.8	8.6	5.2	31444	3555	22345	3566	12134	2345	1450	162
April	7.2	7.2	1.5	1.2	589.2	634.1	57.5	14.2	25.9	9.7	68.3	20.1	24.6	11.2	8.8	5.2	32444	3666	21345	3567	11324	2345	1478	181
May	7.1	7.4	1.3	0.8	398.2	452.1	34.5	13.2	31.2	10.5	64.2	21.2	23.6	10.2	8.7	5.1	30001	3013	19876	2014	9876	1786	1198	105
June	6.8	6.7	1.8	1.3	456.5	492.2	38.3	11.1	28.9	10.1	55.7	22.2	20.3	8.7	9.3	5.4	25667	3677	18765	1789	8765	1564	1410	187
July	7.1	7.4	1.3	1.1	534.9	624.3	27.8	8.1	30.2	8.4	57.3	19.3	19.8	7.8	9.2	4.9	26777	3566	20154	1345	9675	1457	1256	187
August	7.3	7.7	1.3	0.9	502.4	599.2	32.2	9.2	29.3	8.8	45.5	17.8	21.2	9.9	9.4	4.8	31444	2677	17865	1234	8675	1654	1067	178
September	7.2	7.5	1.4	1	612.8	715.2	29.5	11.2	30.2	9.34	45.5	15.3	22.3	10.1	9.3	5.2	25666	2644	16542	1546	7654	1345	1120	201
October	7.2	7.5	1.2	0.8	734.2	803.2	26.2	12.3	31.4	9.99	49.2	15.6	20.5	11.2	9.4	5.3	21333	3455	16542	1234	8762	1345	1267	223
