# Supplementary material for: Effect of irrigation with treated wastewater on bermudagrass (Cynodon dactylon (L.) Pers.) production and soil characteristics and estimation of plant nutritional input
Source: PLoS One. 2022 Jul 15;17(7):e0271481. doi: 10.1371/journal.pone.0271481 (PMC9286233; doi:10.1371/journal.pone.0271481)
Supplement: S3 Table — (XLS) [file pone.0271481.s005.xls]

## Sheet: TS3
Table S3. Main average dataset of the TWW chemical and microbiological parameters of the umbrella sedge-planted unit (HSSF CW) for the analyses.
Year	pH		DO (mg L-1)		Ecw (μS cm-1)		TSS (mg L-1)		BOD5 (mg L-1)		COD (mg L-1)		TKN (mg L-1)		TP (mg L-1)		TC (CFU 100 ml-1)		FC (CFU 100 ml-1)		FS (CFU 100 ml-1)		E. coli (CFU 100 ml-1)
2016
	Inflow	Outflow	Inflow	Outflow	Inflow	Outflow	Inflow	Outflow	Inflow	Outflow	Inflow	Outflow	Inflow	Outflow	Inflow	Outflow	Inflow	Outflow	Inflow	Outflow	Inflow	Outflow	Inflow	Outflow
March	7.1	6.7	1.1	1.3	534.2	402.2	55.1	26.6	41.3	16.8	68.9	23.8	19.8	13.3	7.9	4.9	31450	3357	19679	1359	10567	2456	889	152
April	7.2	6.4	1.1	1	411.2	523.4	52.4	22.3	35.5	14.8	73.5	21.1	22.1	14.1	7.6	4.8	25670	3244	20344	3435	10234	2865	1020	139
May	7.2	6.9	1.2	1.3	378.9	435.8	43.2	13	40.2	15.9	66.7	20.1	21.3	12.3	7.4	4.2	32000	3144	18777	1562	9871	1654	1360	110
June	7.3	7.2	1.6	1.2	611.2	689.9	34.5	8.5	37.4	15.1	52.3	20.3	19.8	11.1	7.8	4.8	27034	3255	19565	1214	10234	2245	1030	132
July	6.8	6.4	1.2	1.15	487.4	567.9	30.5	8	33.2	12.9	49.7	18.3	20.3	9.6	7.9	4.9	32444	3455	20342	1987	8987	1654	960	204
August	7.3	7.3	1.5	0.92	503.4	567.3	28.9	7.8	32.1	13.6	47.1	18.7	16.5	8.9	7.9	4.6	25666	2888	21345	2452	8345	1675	759	217
September	6.8	7.5	1.2	1.4	544.3	623.4	30.3	11.1	35.2	13.1	50.2	19.1	17.8	10.2	8.2	4.7	21899	2954	19876	2343	7566	1356	870	161
October	7.1	7.6	1.2	0.9	645.3	704.5	33.4	12.4	36.3	13.8	55.6	20.1	21.3	11.1	8.2	5.1	28777	3011	16534	3119	8765	1789	810	210
2017
	Inflow	Outflow	Inflow	Outflow	Inflow	Outflow	Inflow	Outflow	Inflow	Outflow	Inflow	Outflow	Inflow	Outflow	Inflow	Outflow	Inflow	Outflow	Inflow	Outflow	Inflow	Outflow	Inflow	Outflow
March	6.8	6.4	1.7	0.8	492	554.3	65.5	14	42.6	18.1	67.4	19.9	22.4	12.3	8.6	5.4	31000	2677	22455	3456	12341	2892	1320	192
April	6.9	6.4	1.3	0.8	531	623.4	59.5	11.3	40.2	18.4	62.2	22.4	18.4	10.2	8.7	5.3	25677	2866	20342	3710	11234	2675	1223	129
May	7.1	6.3	1.6	0.9	550	654.4	56.4	8	37.3	14.5	53.5	21.4	18.5	9.7	8.6	5.1	25677	3210	18678	1789	10567	1453	1289	132
June	7.2	6.4	1.7	1.2	610	678.9	43.6	11	29.8	13.6	52.5	22.5	21.2	10.8	8.8	4.6	28777	3128	16543	1654	8799	1565	1310	110
July	7.3	7	1.5	0.9	501	625.4	44.4	12	29.1	10.9	48.2	17.3	21.4	11.3	8.8	4.4	31455	3256	17342	1324	9675	2015	1550	97
August	7.1	7.4	1.2	1.1	480	503.4	37.4	11	28.7	10.6	50.1	16.9	25.8	11.1	8.4	4.3	32455	2234	18654	2654	7865	8762	1100	85
September	7.1	7.7	1.6	0.9	578	603.4	33.2	11.3	29.2	11.6	46.8	15.7	26.1	10.3	8.8	4.8	26777	2677	20342	2987	8123	1451	720	105
October	6.9	7.5	1.2	0.9	691	643.4	30.2	13	27.8	10.9	51.3	15.4	24.6	12.4	8.7	5.9	18999	3155	17876	3018	8765	1123	1020	142
2018
	Inflow	Outflow	Inflow	Outflow	Inflow	Outflow	Inflow	Outflow	Inflow	Outflow	Inflow	Outflow	Inflow	Outflow	Inflow	Outflow	Inflow	Outflow	Inflow	Outflow	Inflow	Outflow	Inflow	Outflow
March	7.1	6.7	1.4	1.1	612.3	665.1	55.1	18.1	41.3	10.1	68.9	20.2	19.8	12.3	7.9	5.1	31450	3451	19679	3245	10567	1892	1450	174
April	7.2	6.4	1.5	1.2	589.2	623.5	52.4	16	35.5	9.6	73.5	18.3	22.1	10.9	7.6	5.9	25670	3245	20344	3652	10234	2134	1478	199
May	7.2	6.9	1.3	0.7	398.2	442.3	43.2	14	40.2	10.9	66.7	19.3	21.3	9.9	7.4	5.8	32000	2988	18777	2239	9871	1678	1198	135
June	7.3	7.2	1.8	0.7	456.5	512.4	34.5	12	37.4	10.4	52.3	19.4	19.8	8.3	7.8	6.1	27034	2943	19565	1982	10234	1723	1410	202
July	6.8	6.4	1.3	0.8	534.9	589.3	30.5	11	33.2	10.34	49.7	20.5	20.3	7.6	7.9	6.1	32444	3144	20342	1567	8987	1532	1256	178
August	7.3	7.3	1.3	0.9	502.4	599.2	28.9	13	32.1	10.11	47.1	18.4	16.5	8.9	7.9	6.2	25666	3108	21345	1345	8345	1781	1067	161
September	6.8	7.5	1.4	1.1	612.8	702.3	30.3	12.16	35.2	12.8	50.2	16.7	17.8	8.4	8.2	6.2	21899	2866	19876	1632	7566	1345	1120	189
October	7.1	7.6	1.2	0.8	734.2	789.1	33.4	13.22	36.3	10.4	55.6	16.4	21.3	10.4	8.2	5.9	28777	3011	16534	1345	8765	1456	1267	256
