# Supplementary material for: Effect of irrigation with treated wastewater on bermudagrass (Cynodon dactylon (L.) Pers.) production and soil characteristics and estimation of plant nutritional input
Source: PLoS One. 2022 Jul 15;17(7):e0271481. doi: 10.1371/journal.pone.0271481 (PMC9286233; doi:10.1371/journal.pone.0271481)
Supplement: S4 Table — (XLSX) [file pone.0271481.s006.xlsx]

## Sheet: TS4
Table S4. Main 10-day average dataset of ETc, Qi and Q0 in the pilot HSSFs CW for the analyses.
Year	Month	Qi (m3 )	ETAru (mm)	Q0 Aru (m3 )	ETCyp (mm)	Q0 Cyp (m3)
2016	May	60	0.0812448	56.6878	0.0698705	57.2565
2016	May	60	0.0831048	56.2948	0.0723012	56.8349
2016	May	60	0.104692	54.7654	0.090035	55.4983
2016	Jun	60	0.14371	52.9645	0.126465	53.8267
2016	Jun	60	0.23695	48.1725	0.213255	49.3573
2016	Jun	60	0.247673	48.7664	0.208045	50.7478
2016	Jul	60	0.267933	46.6033	0.23846	48.077
2016	Jul	60	0.36085	41.9575	0.324765	43.7617
2016	Jul	60	0.46306	36.847	0.412123	39.3938
2016	Aug	60	0.357755	42.5123	0.311247	44.8377
2016	Aug	60	0.298155	45.1422	0.253432	47.3784
2016	Aug	60	0.334146	43.7427	0.294048	45.7476
2016	Sep	60	0.249167	47.6416	0.221759	49.0121
2016	Sep	60	0.260042	46.9979	0.236638	48.1681
2016	Sep	60	0.196882	51.6559	0.171288	52.9356
2017	May	60	0.0812448	55.9378	0.0698705	56.5065
2017	May	60	0.0831048	55.8448	0.0723012	56.3849
2017	May	60	0.104692	54.7654	0.090035	55.4983
2017	Jun	60	0.14371	52.8145	0.126465	53.6767
2017	Jun	60	0.23695	48.7025	0.213255	49.8873
2017	Jun	60	0.247673	47.6164	0.208045	49.5978
2017	Jul	60	0.267933	46.6033	0.23846	48.077
2017	Jul	60	0.36085	42.4075	0.324765	44.2117
2017	Jul	60	0.46306	36.847	0.412123	39.3938
2017	Aug	60	0.357755	42.1123	0.311247	44.4377
2017	Aug	60	0.298155	45.0922	0.253432	47.3284
2017	Aug	60	0.334146	43.2927	0.294048	45.2976
2017	Sep	60	0.249167	47.6416	0.221759	49.0121
2017	Sep	60	0.260042	48.2479	0.236638	49.4181
2017	Sep	60	0.196882	51.0059	0.171288	52.2856
2018	May	60	0.0812448	57.5378	0.0698705	58.1065
2018	May	60	0.0831048	55.8948	0.0723012	56.4349
2018	May	60	0.104692	54.7654	0.090035	55.4983
2018	Jun	60	0.14371	52.8145	0.126465	53.6767
2018	Jun	60	0.23695	49.7025	0.213255	50.8873
2018	Jun	60	0.247673	48.4164	0.208045	50.3978
2018	Jul	60	0.267933	46.6033	0.23846	48.077
2018	Jul	60	0.36085	41.9575	0.324765	43.7617
2018	Jul	60	0.46306	36.847	0.412123	39.3938
2018	Aug	60	0.357755	43.6623	0.311247	45.9877
2018	Aug	60	0.298155	45.5922	0.253432	47.8284
2018	Aug	60	0.334146	43.7927	0.294048	45.7976
2018	Sep	60	0.249167	47.5916	0.221759	48.9621
2018	Sep	60	0.260042	46.9979	0.236638	48.1681
2018	Sep	60	0.196882	53.0059	0.171288	54.2856
