# Supplementary material for: Effect of irrigation with treated wastewater on bermudagrass (Cynodon dactylon (L.) Pers.) production and soil characteristics and estimation of plant nutritional input
Source: PLoS One. 2022 Jul 15;17(7):e0271481. doi: 10.1371/journal.pone.0271481 (PMC9286233; doi:10.1371/journal.pone.0271481)
Supplement: S5 Table — (XLS) [file pone.0271481.s007.xls]

## Sheet: TS5
Table S5. Main 3-year average dataset related to morphological, qualitative and production parameters of bermudagrass plants irrigated with FW and TWW.
Year	Irrigation	Replicate	Leaf width (mm)	Shoot density (n cm-2)	Visual quality (1-9)	Color (1-9)	Above ground dry weight (kg ha-1)
2016	FW	1	1.42	1.86	6.43	6.28	890.11
2016	FW	2	1.41	1.87	6.45	6.26	911.12
2016	FW	3	1.42	1.84	6.47	6.31	873.11
2016	TWW1	1	1.47	1.94	6.47	6.28	1151.12
2016	TWW1	2	1.51	1.95	6.48	6.31	1198.15
2016	TWW1	3	1.53	2.01	6.47	6.3	1203.14
2016	TWW2	1	1.52	1.97	6.48	6.3	1211.31
2016	TWW2	2	1.52	2.03	6.43	6.25	1225.65
2016	TWW2	3	1.54	1.99	6.44	6.26	1203.76
2017	FW	1	1.43	1.87	6.52	6.31	976.11
2017	FW	2	1.44	1.89	6.54	6.3	987.14
2017	FW	3	1.41	1.92	6.53	6.31	876.13
2017	TWW1	1	1.49	2.07	6.55	6.3	1225.61
2017	TWW1	2	1.53	2.05	6.51	6.32	1253.89
2017	TWW1	3	1.53	2.01	6.56	6.3	1275.76
2017	TWW2	1	1.54	1.99	6.57	6.28	1265.34
2017	TWW2	2	1.52	1.97	6.58	6.29	1272.14
2017	TWW2	3	1.53	1.95	6.59	6.31	1278.19
2018	FW	1	1.44	1.88	6.51	6.29	976.15
2018	FW	2	1.45	1.87	6.56	6.32	988.43
2018	FW	3	1.47	1.89	6.55	6.33	1001.13
2018	TWW1	1	1.54	1.97	6.53	6.34	1302.33
2018	TWW1	2	1.56	2.03	6.56	6.35	1304.23
2018	TWW1	3	1.52	2.03	6.55	6.36	1320.23
2018	TWW2	1	1.55	2.05	6.59	6.31	1335.32
2018	TWW2	2	1.57	2.01	6.57	6.32	1322.24
2018	TWW2	3	1.61	1.99	6.58	6.34	1319.29
