# Supplementary material for: Effect of irrigation with treated wastewater on bermudagrass (Cynodon dactylon (L.) Pers.) production and soil characteristics and estimation of plant nutritional input
Source: PLoS One. 2022 Jul 15;17(7):e0271481. doi: 10.1371/journal.pone.0271481 (PMC9286233; doi:10.1371/journal.pone.0271481)
Supplement: S6 Table — (XLS) [file pone.0271481.s008.xls]

## Sheet: TS6
Table S6. Main 3-year average dataset related to pH, organic compounds, nutrients and salts content in FW and TWW-irrigated soils.
Year	Irrigation	Replicate	pH	EC (μS cm-1)	TOC ( g kg-1)	TKN (g kg-1)	Assimilable P (mg kg-1)	TotalCaCO3 (g kg-1)	Na(ppm)	K (ppm)	Mg (ppm)
2016	FW	1	7.66	183.55	7.71	1.25	31.22	1.32	91.11	539.11	651.11
2016	FW	2	7.67	184.55	7.72	1.26	31.44	1.33	91.12	541.11	631.11
2016	FW	3	7.66	185.18	7.71	1.24	31.29	1.31	91.23	540.22	629.22
2016	TWW1	1	7.66	193.44	7.71	1.29	32.11	1.34	94.11	553.56	636.11
2016	TWW1	2	7.66	194.11	7.72	1.25	32.14	1.33	94.78	562.25	635.11
2016	TWW1	3	7.65	195.11	7.73	1.27	32.17	1.34	94.66	570.11	638.11
2016	TWW2	1	7.66	196.11	7.93	1.31	31.11	1.34	95.11	571.11	643.19
2016	TWW2	2	7.67	194.22	7.92	1.29	31.89	1.34	95.61	566.88	640.11
2016	TWW2	3	7.67	195.66	7.93	1.32	31.89	1.33	95.19	559.24	648.17
2017	FW	1	7.65	189.45	7.71	1.24	31.22	1.34	91.11	541.11	631.11
2017	FW	2	7.63	193.44	7.72	1.25	31.23	1.33	91.21	540.32	629.22
2017	FW	3	7.63	196.44	7.66	1.23	31.45	1.32	90.54	548.55	632.11
2017	TWW1	1	7.64	201.22	7.92	1.31	32.45	1.34	91.67	563.56	635.14
2017	TWW1	2	7.63	203.44	7.89	1.32	32.56	1.35	92.68	572.25	642.18
2017	TWW1	3	7.64	205.32	7.98	1.33	32.76	1.37	93.29	570.11	643.18
2017	TWW2	1	7.63	203.11	7.77	1.33	30.43	1.32	94.11	569.11	640.11
2017	TWW2	2	7.65	205.66	7.89	1.34	30.51	1.33	96.11	571.11	642.11
2017	TWW2	3	7.65	206.77	7.89	1.33	30.67	1.32	95.12	572.33	642.11
2018	FW	1	7.65	196.12	7.71	1.3	31.34	1.36	90.11	544.44	635.11
2018	FW	2	7.66	194.13	7.78	1.31	32.46	1.37	90.89	546.65	632.11
2018	FW	3	7.67	194.13	7.81	1.33	31.56	1.38	90.11	549.29	640.11
2018	TWW1	1	7.66	203.11	8.02	1.36	32.45	1.39	101.12	572.55	644.44
2018	TWW1	2	7.66	206.11	8.13	1.34	32.87	1.38	103.12	573.66	649.11
2018	TWW1	3	7.66	201.12	8.12	1.37	32.78	1.37	104.56	575.55	648.98
2018	TWW2	1	7.64	207.88	8.13	1.37	32.77	1.38	100.11	571.11	649.11
2018	TWW2	2	7.63	209.11	7.99	1.39	32.67	1.39	98.11	569.99	650.11
2018	TWW2	3	7.65	210.22	8.06	1.38	32.69	1.41	97.11	572.22	648.17
